# Supplementary material for: Indole Derivatives Bearing Imidazole, Benzothiazole-2-Thione or Benzoxazole-2-Thione Moieties—Synthesis, Structure and Evaluation of Their Cytoprotective, Antioxidant, Antibacterial and Fungicidal Activities
Source: Molecules. 2023 Jan 10;28(2):708. doi: 10.3390/molecules28020708 (PMC9867442; doi:10.3390/molecules28020708)
Supplement: Supplementary file 1 [file molecules-28-00708-s001.zip]

Archive with 1 entries (1 files):
- molecules-2104568-supplementary.pdf
